# Supplementary material for: Harnessing the Therapeutic Potential of Pomegranate Peel-Derived Bioactive Compounds in Pancreatic Cancer: A Computational Approach
Source: Pharmaceuticals (Basel). 2025 Jun 15;18(6):896. doi: 10.3390/ph18060896 (PMC12195666; doi:10.3390/ph18060896)
Supplement: Supplementary file 1 [file pharmaceuticals-18-00896-s001.zip]

Archive with 1 entries (1 files):
- pharmaceuticals-3668070-supplementary.pdf
